# Supplementary material for: Exogenous Methyl Jasmonate Improves Cold Tolerance with Parallel Induction of Two Cold-Regulated (COR) Genes Expression in Triticum aestivum L
Source: Plants (Basel). 2021 Jul 12;10(7):1421. doi: 10.3390/plants10071421 (PMC8309304; doi:10.3390/plants10071421)
Supplement: Supplementary file 1 [file plants-10-01421-s001.zip]

Archive with 1 entries (1 files):
- plants-1256821-supplementary.pdf
